# Supplementary material for: Histone acetylation-related IncRNA: Potential biomarkers for predicting prognosis and immune response in lung adenocarcinoma, and distinguishing hot and cold tumours
Source: Front Immunol. 2023 Mar 17;14:1139599. doi: 10.3389/fimmu.2023.1139599 (PMC10064094; doi:10.3389/fimmu.2023.1139599)
Supplement: Supplementary file 1 [file DataSheet_1.zip]

Archive with 20 entries (20 files):
- Image 12.TIF
- Image 13.TIF
- Image 14.TIF
- Image 15.tif
- Image 16.tif
- Image 17.tif
- Image 18.TIF
- Table 1.XLS
- Table 2.DOC
- Image 1.TIF
- Image 2.TIF
- Image 3.TIF
- Image 4.TIF
- Image 5.TIF
- Image 6.TIF
- Image 7.TIF
- Image 8.TIF
- Image 9.TIF
- Image 10.TIF
- Image 11.TIF
