# Supplementary material for: Histone acetylation-related IncRNA: Potential biomarkers for predicting prognosis and immune response in lung adenocarcinoma, and distinguishing hot and cold tumours
Source: Front Immunol. 2023 Mar 17;14:1139599. doi: 10.3389/fimmu.2023.1139599 (PMC10064094; doi:10.3389/fimmu.2023.1139599)
Supplement: Supplementary file 1 [file DataSheet_1.zip › Table 1.XLS]

## Sheet: Supplementary table 1
Supplementary Table 1：Characteristics of patients included in the study.
Covariates	Type	Total	Test	Train	Pvalue
Age	<=65	227(48.09%)	114(48.31%)	113(47.88%)	1
	>65	245(51.91%)	122(51.69%)	123(52.12%)
Gender	FEMALE	254(53.81%)	129(54.66%)	125(52.97%)	0.7818
	MALE	218(46.19%)	107(45.34%)	111(47.03%)
Stage	Stage I-II	372(78.81%)	184(77.97%)	188(79.66%)	0.7354
	Stage III-IV	100(21.19%)	52(22.03%)	48(20.34%)
T	T1-2	411(87.08%)	208(88.14%)	203(86.02%)	0.5831
	T3-4	61(12.92%)	28(11.86%)	33(13.98%)
N	N0-1	402(85.17%)	197(83.47%)	205(86.86%)	0.3646
	N2-3	70(14.83%)	39(16.53%)	31(13.14%)

## Sheet: Supplementary table 2
Supplementary table 2: Primers for four lncRNAs
Primer	Forward primer sequence	Reverse primer sequence
LINC01537	CCTCAAGTCCTTTCCCGTCC	TGACAGGGAGTGAACCCAGA
MED4-AS1	ACTGTGGAGCAAGGACATCT	TTGCCAGGTAATGTTAAGCCGA
IER3-AS1	GAAAGACTACATCCGGCAACC	CTCCAGCATCTCAACTCCGTC
NKILA	AAGCTCACTCTTGGAGCCAC	TTAAGTTGCAGCGGCCAAAC

## Sheet: Supplementary table 3
Supplementary table 3:Multivariate analysis of 7 HARlncRNAs.
id	coef
LINC01537	1.08793
`MED4-AS1`	-1.80048
AC009831.1	-1.86593
`IER3-AS1`	0.873358
AC022613.1	0.452983
AC068338.3	-0.517189
NKILA	0.352402

## Sheet: Supplementary table 4
Supplementary table 4: Differential genes and corresponding p values
gene	lowMean	highMean	logFC	pValue	fdr
SNTN	1.78742	0.544539	-1.71477	9.58481e-09	1.68634e-07
IGFBP1	0.798117	4.90687	2.62013	0.000757874	0.00230945
DYNLRB2	1.55776	0.501336	-1.63562	5.6939e-09	1.08562e-07
LINC01116	0.798883	1.80762	1.17803	7.13229e-07	6.08387e-06
RN7SKP51	1.46334	0.607707	-1.26782	4.69812e-11	2.16294e-09
SAXO2	1.5329	0.503679	-1.60569	5.2289e-11	2.34998e-09
HP	31.9286	11.4784	-1.47593	0.00104953	0.00303512
AC079467.1	1.90148	0.80965	-1.23176	1.34381e-07	1.48336e-06
ANKRD36C	1.47469	0.586436	-1.33036	0.000201984	0.000737242
ADH7	1.80036	0.579565	-1.63524	5.55887e-07	4.9328e-06
DRC3	1.47012	0.623945	-1.23644	1.63636e-15	6.60694e-13
RNU4ATAC	2.23714	0.521266	-2.10157	0.00432093	0.010206
ERVMER34-1	0.905713	2.21989	1.29336	1.10327e-05	6.20321e-05
HMGA2	0.571845	1.88765	1.72289	0.000291966	0.00101253
PEBP4	21.7935	10.435	-1.06246	3.285e-10	1.05351e-08
WIF1	28.3715	5.08116	-2.48121	1.52544e-07	1.6508e-06
SYBU	5.89318	2.89939	-1.0233	5.85356e-06	3.63968e-05
SCARNA21	12.0019	2.04327	-2.55431	0.0194695	0.0368924
VEGFC	2.72774	5.84278	1.09895	0.00369066	0.00890841
AC083809.1	2.90636	8.34212	1.5212	0.0199884	0.0377241
LY6K	1.787	4.42155	1.30701	4.25142e-05	0.000194508
FAM107A	3.1825	1.39934	-1.18541	7.89357e-12	5.21488e-10
STC1	5.8028	12.3894	1.09429	5.01731e-08	6.55724e-07
RNU6-1016P	3.15876	1.53746	-1.0388	2.90904e-05	0.000141169
CYP24A1	15.2986	35.9095	1.23097	4.31441e-05	0.000196981
SELENBP1	80.2099	39.4941	-1.02214	5.15667e-15	1.67077e-12
LRRC46	3.72251	1.43438	-1.37585	0.00129325	0.00363413
UPK3B	4.6288	2.23857	-1.04806	2.79899e-05	0.000136671
DMBT1	34.8413	16.3967	-1.08739	2.63933e-06	1.84711e-05
SNORA22	3.86572	0.739618	-2.38589	9.81628e-05	0.000398349
C1orf189	2.51243	0.705986	-1.83137	3.67966e-08	5.10708e-07
SNORA7B	3.99591	0.771317	-2.37313	0.00325131	0.00800438
MIR3677	2.48029	1.14863	-1.11059	1.05259e-15	4.79581e-13
BPIFB1	91.3707	42.9274	-1.08983	0.00011543	0.000456503
SUSD2	50.6975	22.5233	-1.1705	7.74266e-11	3.2171e-09
ANLN	5.67443	11.3506	1.00022	7.66137e-15	2.20064e-12
FLNC	2.02666	4.63887	1.19467	0.00145062	0.00400734
LRRK2-DT	4.9003	2.08404	-1.23349	5.3453e-14	9.80938e-12
MTCO1P12	159.611	70.1922	-1.18518	0.000632309	0.00197697
VEGFD	3.32676	1.32995	-1.32275	4.74569e-14	9.08765e-12
CDHR3	3.01966	1.16695	-1.37165	1.43324e-07	1.56896e-06
FOLR1	135.215	67.5441	-1.00135	4.95447e-10	1.47109e-08
DKK1	4.09842	13.2669	1.69469	0.00103954	0.00301149
RN7SL381P	2.67467	1.13653	-1.23473	0.00081042	0.00244468
OMG	1.74721	0.517063	-1.75664	1.76421e-11	9.96174e-10
CYP2B7P	59.8615	26.7797	-1.16049	1.3232e-10	4.95283e-09
LINC01214	0.720604	1.47859	1.03694	0.000940411	0.00276617
SOSTDC1	1.66275	0.651836	-1.35099	5.841e-10	1.67778e-08
ADH1B	10.0753	4.2404	-1.24855	7.31625e-13	7.92374e-11
PRG4	2.35042	1.11243	-1.0792	8.82562e-09	1.56738e-07
HTR1D	0.753888	1.79284	1.24983	1.3866e-07	1.52423e-06
MS4A8	5.40097	2.05831	-1.39176	6.66646e-08	8.26304e-07
SCARNA6	13.2145	1.39624	-3.2425	0.00719999	0.0158318
C1QL2	2.48681	0.802693	-1.63137	1.05263e-05	5.95318e-05
SNORD94	7.11681	2.22531	-1.67723	0.00373867	0.00900457
PCSK1	4.39699	16.6627	1.92204	0.000183412	0.000679971
SCARNA13	16.7459	2.20364	-2.92585	2.28873e-06	1.64088e-05
CHIA	4.85727	2.25844	-1.10482	1.06763e-05	6.02848e-05
MSLNL	2.23215	1.09105	-1.03271	0.00959011	0.0201967
AGER	56.8704	18.7865	-1.59798	1.80034e-12	1.5965e-10
CXCL5	5.51542	11.9283	1.11285	0.000789111	0.00238812
TUBA4B	1.86381	0.56237	-1.72867	1.32834e-05	7.26461e-05
IL1R2	1.21661	2.75854	1.18104	8.68566e-09	1.55296e-07
CALB2	0.902142	3.31617	1.87809	0.0161239	0.031469
PAEP	36.9625	84.9225	1.20009	0.000270216	0.000948519
LAMC2	32.2149	68.8917	1.0966	2.42841e-08	3.61743e-07
CA4	1.55187	0.51666	-1.58672	1.69512e-08	2.70176e-07
IGF2BP1	0.510452	1.7114	1.74533	6.20132e-05	0.000268914
TCF21	2.01767	0.945774	-1.09312	6.35468e-10	1.77891e-08
AC023421.1	5.94553	2.52925	-1.23309	3.01781e-05	0.00014558
PCSK2	21.0433	2.36233	-3.15508	1.90609e-07	2.00527e-06
AQP4	19.6977	9.60579	-1.03605	2.68831e-10	8.85837e-09
GGT6	6.20591	3.09529	-1.00357	1.11657e-12	1.0848e-10
C11orf16	1.50154	0.637726	-1.23544	6.68921e-10	1.86074e-08
MIR126	1.70149	0.810044	-1.07073	2.49613e-06	1.76465e-05
FAM83A	14.2288	34.4957	1.27761	1.62648e-14	4.05484e-12
GKN2	14.3448	4.34177	-1.72417	9.46795e-08	1.1061e-06
ANKRD44-AS1	2.81763	1.13493	-1.31188	1.87428e-08	2.92383e-07
FAM183A	5.76945	2.49067	-1.2119	5.06005e-05	0.000226116
SNORA74B	5.343	0.309773	-4.10837	2.03568e-06	1.48199e-05
AC084375.1	3.23809	1.34251	-1.27021	1.9475e-05	0.000100282
SPEF1	1.68873	0.704785	-1.26068	2.31014e-07	2.36619e-06
SLC16A11	2.10172	0.922196	-1.18843	1.80034e-12	1.5965e-10
CFAP43	1.63848	0.527168	-1.63602	6.16139e-07	5.36654e-06
CABCOCO1	1.97909	0.938392	-1.07658	1.23661e-06	9.77235e-06
INMT	11.0742	5.13377	-1.10911	2.49489e-11	1.29275e-09
ZMYND10	3.76011	1.34758	-1.48041	1.3025e-07	1.44257e-06
AC092868.1	1.22337	3.29635	1.43001	0.00526769	0.012111
LYPD3	5.15819	11.391	1.14295	0.000464516	0.00151847
ADAMTS8	1.6731	0.69419	-1.26912	2.91123e-14	6.51968e-12
IRX1	1.99079	0.775601	-1.35995	1.86226e-09	4.31505e-08
FAM166B	2.97743	0.992961	-1.58426	1.44071e-06	1.10482e-05
KLK6	2.8178	6.89759	1.29152	0.000560183	0.00178054
PTHLH	1.46241	3.00905	1.04096	3.00581e-05	0.00014516
LINC00973	1.05225	2.49956	1.2482	0.000401608	0.00133664
CCDC114	2.13501	0.928902	-1.20064	1.42713e-09	3.5312e-08
SERPIND1	10.0161	3.87018	-1.37185	3.68895e-06	2.46421e-05
RN7SL674P	4.11018	0.515512	-2.99512	0.0110837	0.0228754
SNORA80D	1.97062	0.305728	-2.68833	0.00116844	0.00332872
CGA	3.21547	10.9028	1.76159	0.0145555	0.0288425
CLIC5	5.45077	2.58362	-1.07707	1.05642e-11	6.64691e-10
C16orf89	158.642	78.3753	-1.0173	8.17127e-11	3.35301e-09
KLF15	4.16448	1.78002	-1.22624	8.11801e-17	9.67657e-14
DUOX1	7.50487	2.7803	-1.43258	6.32113e-15	1.94235e-12
LRRK2	10.9808	4.75663	-1.20698	1.43948e-12	1.31171e-10
DUOXA1	5.59903	2.55366	-1.13261	8.59201e-12	5.64807e-10
AL391427.1	2.96204	1.24019	-1.25603	0.00119963	0.00340364
CIBAR2	3.23787	0.969146	-1.74026	0.000142198	0.000545706
WFDC12	5.50043	0.273003	-4.33256	2.63603e-06	1.84711e-05
ZNF385B	4.26394	1.90596	-1.16167	1.25817e-09	3.16051e-08
ANKRD45	1.44181	0.655303	-1.13765	5.58809e-10	1.62992e-08
CFAP157	1.99139	0.691253	-1.52649	1.24239e-08	2.10189e-07
SLC46A2	3.44494	1.67085	-1.04389	1.08676e-07	1.23682e-06
ATP12A	2.48451	0.39873	-2.63948	0.000295926	0.00102465
SLC14A2	2.08624	0.880825	-1.24398	1.38651e-05	7.53596e-05
CDA	10.4732	26.6002	1.34474	5.57918e-06	3.50702e-05
NFE4	1.08087	3.06192	1.50224	0.000785603	0.00237859
CFAP73	2.4604	0.751895	-1.71029	7.54168e-08	9.19264e-07
C9orf24	4.75173	1.41668	-1.74594	2.3608e-07	2.40504e-06
MTCO1P40	27.8753	7.70564	-1.855	0.000173332	0.00064769
LGI3	1.63591	0.638968	-1.35628	5.84107e-10	1.67778e-08
MORN5	2.6387	0.800461	-1.72093	7.43454e-06	4.46106e-05
SNORA54	8.92861	1.18539	-2.91308	0.00360835	0.00874329
RSPH1	4.51697	1.90846	-1.24295	1.95025e-06	1.43159e-05
AC004687.1	2.1055	1.0368	-1.02203	3.06781e-11	1.52387e-09
AC022613.1	0.773948	1.83422	1.24486	1.26854e-10	4.7617e-09
AL021068.1	2.17634	0.852262	-1.35254	0.014924	0.0294667
AL357093.2	2.24955	0.580081	-1.95531	1.52738e-11	8.81276e-10
MALAT1	117.359	31.0631	-1.91766	9.24431e-07	7.61503e-06
FOSL1	3.97881	10.6913	1.42602	1.49778e-07	1.62748e-06
MYEOV	3.03565	8.17413	1.42906	7.71321e-08	9.3414e-07
LINC01843	0.678063	1.59953	1.23816	1.97577e-06	1.44765e-05
MSTN	2.59953	0.0612464	-5.40748	2.40819e-06	1.71164e-05
RNU6-247P	1.48891	0.686959	-1.11596	0.00363581	0.0087937
FAM81B	2.24651	1.12043	-1.00364	7.25725e-07	6.17053e-06
SLPI	1054.22	355.007	-1.57025	2.03832e-08	3.13532e-07
SNORA26	4.82702	2.30636	-1.06551	0.000957942	0.00280933
ALOX15	3.79562	0.868425	-2.12786	3.84194e-08	5.25503e-07
KRT4	5.00703	1.89773	-1.39968	5.46971e-05	0.000241069
MACROD2	2.49407	1.24029	-1.00782	6.39188e-08	8.0129e-07
KRT6A	21.8947	45.7347	1.06271	0.0210454	0.0394655
CAPSL	3.39013	1.073	-1.65969	2.82705e-05	0.000137786
AC092071.1	3.47292	1.55633	-1.158	1.93904e-12	1.69672e-10
PRSS3	1.37811	3.50372	1.3462	0.00593184	0.0134212
SRGAP3-AS2	2.81652	0.69336	-2.02224	5.49113e-07	4.88253e-06
TRPM8	0.8078	2.18661	1.43662	0.00350395	0.00851715
TEKT1	2.23152	0.577359	-1.95049	2.55473e-06	1.80126e-05
AC027288.2	1.80966	0.717841	-1.33398	2.51646e-10	8.35428e-09
RSPH4A	2.571	0.923926	-1.47648	1.13809e-05	6.37457e-05
SCGB1A1	542.901	103.658	-2.38886	7.11907e-07	6.08043e-06
C1orf194	3.59876	1.26241	-1.51132	2.30517e-07	2.36294e-06
RHOV	12.4859	28.4949	1.1904	0.000134638	0.000520928
MIR3671	1.50322	0.719501	-1.06298	8.74828e-11	3.53084e-09
SNORA73B	190.878	14.6137	-3.70726	0.0115825	0.0237161
ROPN1L	2.29842	0.901358	-1.35047	0.000591251	0.00186493
ECRG4	2.20632	0.643352	-1.77796	2.38251e-10	8.01019e-09
CCDC17	3.30862	0.949757	-1.8006	1.4607e-08	2.37103e-07
BTNL9	1.78512	0.706516	-1.33723	1.98792e-16	1.45924e-13
FAM216B	3.304	0.832878	-1.98803	2.08551e-08	3.20416e-07
ACBD3-AS1	2.4906	1.19118	-1.06411	2.55582e-09	5.53607e-08
TEKT2	3.08771	1.27419	-1.27695	2.13332e-07	2.21601e-06
TMEM190	6.07491	1.51524	-2.00331	6.31186e-06	3.88624e-05
HAVCR1	0.925676	1.9205	1.0529	0.00571306	0.0129959
ALDOB	1.93934	0.901132	-1.10576	4.3182e-06	2.80375e-05
NPTX2	1.83805	4.15112	1.17533	0.0108475	0.022451
SPINK4	27.9196	11.7035	-1.25434	0.0170094	0.0329201
AC022784.1	0.882311	2.51076	1.50876	0.000104441	0.000419094
CCDC146	2.6971	1.2313	-1.13122	3.87765e-15	1.3483e-12
PGC	1279.16	324.34	-1.97961	6.46433e-10	1.80578e-08
CACNA2D2	13.9871	6.74899	-1.05135	2.49351e-13	3.43195e-11
AC110741.1	1.53779	0.611134	-1.3313	0.0254791	0.0464353
SCGB3A2	456.015	207.708	-1.13453	8.03756e-08	9.63705e-07
CNMD	15.8081	6.8829	-1.19958	0.000532013	0.0017037
RN7SKP80	1.98532	0.609239	-1.70429	3.34726e-10	1.07088e-08
CHGA	3.88679	1.5939	-1.28602	0.00938394	0.0198162
SFTPC	504.742	141.914	-1.83053	1.99313e-09	4.56417e-08
PPP1R32	1.85077	0.814044	-1.18495	1.8262e-14	4.3872e-12
CCDC170	2.2508	0.954143	-1.23816	4.00166e-06	2.62793e-05
GJB6	1.39649	2.85704	1.03272	0.0173703	0.0335275
C11orf86	1.32116	3.72511	1.49548	3.01945e-06	2.07037e-05
MTND1P23	89.1398	24.0726	-1.88868	0.00469644	0.0109636
WFDC5	5.76821	0.11318	-5.67143	3.0317e-06	2.07769e-05
RN7SL546P	2.65001	0.0905994	-4.87035	0.000104591	0.000419412
LINC00460	1.22876	3.61882	1.55832	0.00500985	0.0115827
TFPI2	46.4058	96.8945	1.06211	0.00176205	0.00474657
ADHFE1	1.853	0.870593	-1.08979	8.79213e-19	3.87235e-15
CAPS	16.8332	8.09307	-1.05655	1.43786e-08	2.34548e-07
SCGB3A1	629.655	218.181	-1.52903	1.59988e-07	1.72425e-06
CALB1	4.32807	0.719137	-2.58939	0.00587584	0.0133123
AC004836.1	1.51749	0.652984	-1.21657	1.56724e-08	2.52336e-07
CCDC78	2.68192	1.04487	-1.35994	1.60083e-10	5.74775e-09
LDLRAD1	4.54076	2.10454	-1.10943	9.90909e-05	0.000401305
ARL14	1.49516	4.36864	1.54688	0.0065411	0.0145894
CYP4B1	47.9406	15.264	-1.65111	5.54399e-19	3.87235e-15
SPATA18	3.76958	1.5242	-1.30635	8.1144e-13	8.44217e-11
AC068587.2	2.04287	0.701116	-1.54287	6.02132e-18	1.59119e-14
FGF19	0.417746	1.76459	2.07863	0.0190032	0.0361124
SNORA53	12.7377	1.25611	-3.34207	0.0252678	0.04612
C5orf49	3.62299	1.55983	-1.2158	1.69993e-11	9.72347e-10
GAL	1.34903	2.9038	1.10602	0.00208108	0.00547845
C20orf85	18.0505	4.50509	-2.00241	5.86096e-06	3.64256e-05
WDR38	3.82957	1.06221	-1.85011	6.86224e-05	0.000293338
SFTPD	221.51	91.7012	-1.27236	4.26042e-10	1.31525e-08
RN7SL8P	2.35859	0.718178	-1.71551	7.28807e-10	1.99373e-08
AMY2B	1.41138	0.685759	-1.04134	4.28239e-13	5.19112e-11
AL162511.1	4.92718	1.88738	-1.38438	5.76819e-11	2.52368e-09
SYT13	2.13422	4.91595	1.20376	0.0124187	0.0251631
GDF10	1.96984	0.833133	-1.24146	2.46759e-09	5.38024e-08
AC007906.2	9.9785	3.83696	-1.37886	1.89873e-06	1.39843e-05
CDHR4	2.01644	0.472864	-2.09231	1.92629e-06	1.41558e-05
KRT13	6.38318	0.598711	-3.41434	0.00142686	0.00395478
C8orf34-AS1	5.0743	2.43486	-1.05937	1.93407e-11	1.07373e-09
FGB	46.2889	155.963	1.75247	0.0013963	0.00388651
LINC02471	1.58741	0.69754	-1.18633	2.19744e-06	1.5866e-05
DRC1	1.94632	0.692436	-1.49099	3.96419e-05	0.000183463
AC110285.2	2.62267	1.27844	-1.03665	8.76005e-14	1.46515e-11
GPIHBP1	2.70519	1.14427	-1.24131	7.65562e-08	9.28868e-07
SERPINB5	2.95017	5.95676	1.01373	0.0129851	0.0261304
CFAP53	2.40671	1.0721	-1.16662	4.57118e-07	4.19438e-06
SPAG6	2.83052	1.18971	-1.25046	0.00151616	0.00416255
RSPO3	1.90587	4.95867	1.37951	0.00650597	0.0145135
RNU5F-1	1.91602	0.408323	-2.23033	0.000321129	0.00110124

## Sheet: Supplementary table 5
Supplementary table 5: GO digital index number.
ONTOLOGY	ID	Description	GeneRatio	BgRatio	pvalue	Count
BP	GO:0019730	antimicrobial humoral response	12/150	142/18862	1.47e-09	12
BP	GO:0003341	cilium movement	12/150	164/18862	7.63e-09	12
BP	GO:0035082	axoneme assembly	9/150	76/18862	9.05e-09	9
BP	GO:0001578	microtubule bundle formation	9/150	107/18862	1.85e-07	9
BP	GO:0019731	antibacterial humoral response	7/150	61/18862	5.32e-07	7
BP	GO:0007018	microtubule-based movement	14/150	370/18862	1.57e-06	14
CC	GO:0031514	motile cilium	14/165	200/19520	1.66e-09	14
CC	GO:0099568	cytoplasmic region	11/165	258/19520	1.27e-05	11
CC	GO:0005930	axoneme	8/165	128/19520	1.33e-05	8
CC	GO:0097014	ciliary plasm	8/165	130/19520	1.49e-05	8
CC	GO:0032838	plasma membrane bounded cell projection cytoplasm	10/165	216/19520	1.57e-05	10
CC	GO:0016324	apical plasma membrane	12/165	351/19520	4.56e-05	12
MF	GO:0004867	serine-type endopeptidase inhibitor activity	7/141	98/18337	1.06e-05	7
MF	GO:0018455	alcohol dehydrogenase [NAD(P)+] activity	3/141	10/18337	5.13e-05	3
MF	GO:0048018	receptor ligand activity	12/141	486/18337	0.000379741	12
MF	GO:0030546	signaling receptor activator activity	12/141	492/18337	0.000423809	12
MF	GO:0004866	endopeptidase inhibitor activity	7/141	180/18337	0.000489391	7
MF	GO:0030414	peptidase inhibitor activity	7/141	187/18337	0.000614191	7

## Sheet: Supplementary table 6
Supplementary table 6: The score of staining intensity was defined as 0 for negative, 1 for weak, 2 for medium, and 3 for strong positive. The frequency of positive cells was defined as: none for 0, < 25 % cells for 1, 25-75 % cells for 2, and < 75 % cells for 3.The final immune score was multiplied by the two.
	TP53 Normal	TP53 Tumor	TTN Normal	TTN Tumor	MUC16 Normal	MUC16 Tumor	PD-L1 Normal	PD-L1 Tumor	PD-L2 Normal	PD-L2 Tumor
IHC Score	0	0	0	0	0	3	0	0	2	4
	0	0	0	0	0	3	0	0	2	4
	0	0	0	0	0	3	0	0	2	4
		0		0	0	3		0		4
		0		0	0	9		0		6
		2		0		9		0		6
		2				9		0		6
		9				9		3		6
		9						3		6
